# Supplementary material for: Illusions of control without delusions of grandeur
Source: Cognition. 2020 Dec;205:104429. doi: 10.1016/j.cognition.2020.104429 (PMC7684464; doi:10.1016/j.cognition.2020.104429)
Supplement: Supplementary file 2 — Supplementary material 2 [file mmc2.csv]

d_p	c	b1	b0	sim_c	vcorr	sens_far	grand_far	hr	far
1.046953983	-0.424822818	29.16260799	-28.07595891	0.143984316	1.751697169	0.338014085	0.338507042	0.850993377	0.33		d_p	d' (objective sensitivity)
1.214921852	-0.68639555	4.766984987	-3.393240166	-0.365915877	1.114598853	0.368863309	0.352503597	0.910596026	0.354304636		c	bias
2.251805587	-1.58189348	11.53875811	-8.849459558	-0.428580607	3.109621969	0.321223022	0.324517986	0.996644295	0.317857143		b1	Reverse correlation beta weight (slope)
0.423178112	-1.209438573	5.856853301	-4.080483935	-0.887484375	2.772908299	0.687782609	0.700565217	0.875838926	0.710884354		b0	Reverser correlation beta weight (constant)
0.866686667	-0.347128613	15.77991211	-14.69502936	-0.033886781	2.833780886	0.348107383	0.35085906	0.804635762	0.356666667		sim_c	Simulated bias from reverse correlation
1.586121576	-0.946382143	15.83371799	-14.02962267	-0.253004893	1.555129708	0.368176871	0.361687075	0.963333333	0.325503356		v_corr	Vcorr DDM parameter
0.669225597	-3.170721956	14.57689345	-9.51586905	-2.63109604	3.870545387	0.988085106	0.976042553	0.996688742	0.961538462		sens_far	Simulated false alarm rate from sensitive agent model
0.721186864	-0.210696174	23.30374158	-22.39385514	-0.052149605	2.335977032	0.354432432	0.355324324	0.745033113	0.359060403		grand_far	Simulated false alarm rate from grandiose agent model
0.729542225	-0.417747331	24.30854703	-22.89383576	-0.128104854	2.746800985	0.423673469	0.421863946	0.791390728	0.412751678		hr	Hit rate
1.468646109	-1.068147283	19.21152283	-16.87544693	-0.353297377	2.954914663	0.400958904	0.396616438	0.963576159	0.388513514		far	False alarm rate
0.478833293	-1.20101582	16.48222329	-14.56235031	-0.764584554	3.136213954	0.723668966	0.722855172	0.882550336	0.695205479
0.786340924	0.138068528	6.215276607	-5.63203119	0.297430015	1.831333611	0.262347222	0.263930556	0.676666667	0.256666667
1.618908317	-0.473070605	23.47685438	-21.63487438	-0.082404937	1.880488374	0.207213793	0.213062069	0.930463576	0.20890411
1.594584915	-0.301529037	5.792787805	-4.411372557	0.06730265	0.734439579	0.255524476	0.20834965	0.91	0.180272109
1.281312212	-0.458752429	22.80903846	-21.38643169	-0.006261314	1.662272728	0.284993197	0.292272109	0.890728477	0.280405405
1.26834805	-1.158978273	23.4276715	-20.71599515	-0.39469663	2.903717806	0.497014286	0.493471429	0.956953642	0.469178082
1.058197181	-0.148958486	15.07680714	-13.97374492	0.329201417	2.088932518	0.28392	0.271296	0.803333333	0.260135135
0.206210782	0.442061614	2.784666418	-3.047402569	0.60269017	1.670840249	0.30652349	0.303060403	0.433774834	0.323333333
2.02373568	-0.785573644	15.5717002	-13.83499727	0.001270986	1.745532009	0.222264706	0.215544118	0.976510067	0.190647482
0.611689268	-0.694450997	1.788097269	-0.48925699	-0.549245856	1.185719057	0.516590604	0.508939597	0.822147651	0.523333333
0.692277321	-1.332016753	8.42789596	-6.242055428	-0.643220863	3.181650145	0.689904762	0.689605442	0.92384106	0.674496644
2.151090798	-0.276235525	18.24868182	-15.82274857	-0.087731923	1.623325024	0.075462069	0.080744828	0.956953642	0.092465753
1.467668095	-0.131058203	37.07879877	-35.77534992	0.319924643	1.752255842	0.202657534	0.192273973	0.870860927	0.172297297
0.833191587	0.042640446	7.024823437	-6.287089349	0.380360422	1.468830881	0.265708029	0.265138686	0.71192053	0.267857143
0.726791742	-0.310919639	12.18106327	-11.31464297	0.206990387	1.59323012	0.393486111	0.39175	0.768456376	0.384353741
1.353338894	0.118437907	29.73981468	-28.60390472	0.214263968	0.794146145	0.254208955	0.194985075	0.808724832	0.149006623
1.972584937	-1.040701899	47.14287991	-44.90608232	-0.265079485	2.209939805	0.254413333	0.25308	0.983443709	0.254966887
1.029224508	-0.525790426	12.26981349	-11.00055738	-0.013089708	2.409484424	0.354426667	0.35752	0.864238411	0.360927152
2.248872939	-0.287920453	41.80744775	-39.27049969	0.177352462	1.144420426	0.08428	0.082533333	0.963576159	0.082781457
0.935250283	-0.312853456	34.15520593	-33.09293077	0.063263307	2.094698324	0.319356164	0.319178082	0.811258278	0.329931973
1.541511914	-0.550467008	36.33025407	-34.54058883	0.021408976	1.094558453	0.22604	0.22512	0.930463576	0.241721854
1.174678278	-1.489306295	19.10040074	-16.29540154	-0.467300826	3.317960417	0.583900709	0.58564539	0.970198675	0.588028169
1.109969465	-1.050071364	4.934360116	-3.113425713	-0.441587893	1.084771147	0.484056338	0.462760563	0.936666667	0.483108108
1.675867887	-0.751458436	31.54225899	-29.75778906	-0.082448271	1.474033951	0.246378378	0.241324324	0.956953642	0.256666667
1.17828565	-1.835001186	20.01447666	-16.85961134	-0.839000733	3.587868321	0.719173333	0.718333333	0.983443709	0.678807947
1.196632778	-0.235379104	20.09429463	-18.79024488	0.101899218	1.311859145	0.293767123	0.276506849	0.844370861	0.248344371
1.884246821	-1.129040015	40.38498324	-36.55966631	-0.591293112	3.145143611	0.326703448	0.324386207	0.983443709	0.296666667
1.477688933	-0.687137792	24.96992042	-23.32049214	0.035480407	1.48966325	0.348633803	0.333394366	0.937086093	0.28807947
1.425216335	0.069517685	41.2994273	-40.07371235	0.338550493	2.022557479	0.128585034	0.128408163	0.831125828	0.14527027
1.455063122	-0.788855963	18.75456316	-16.81808886	-0.454446335	1.701380699	0.362323529	0.32925	0.943708609	0.318791946
1.242017032	-2.044384867	2.118957476	0.29673713	-1.443364767	0.749597928	0.705027027	0.708324324	0.989932886	0.714765101
0.917061987	-1.409112321	7.663513829	-5.871023795	-0.78480002	2.554314761	0.668712329	0.668041096	0.95	0.636054422
1.437000643	-0.118014291	18.14381245	-16.94817132	0.312164662	1.088922603	0.147013333	0.151666667	0.864238411	0.175496689
0.895550824	-0.02436156	9.84924367	-8.94392945	0.293136399	2.338491145	0.295193548	0.28466129	0.742307692	0.268939394
0.644351765	0.065128071	8.200913756	-7.595621097	0.537244152	1.690909515	0.311731544	0.30966443	0.658940397	0.30794702
2.290525112	-0.715179994	41.77161853	-39.20539871	-0.055105783	1.365666468	0.150902778	0.15425	0.983221477	0.132653061
1.923818855	-0.211693182	30.85182784	-28.6198766	-0.01763239	1.345650944	0.122183099	0.10956338	0.934482759	0.113013699
0.872160625	-2.421316323	17.95686634	-14.27094724	-1.652022225	3.481064189	0.908958904	0.897438356	0.990066225	0.863333333
